# Supplementary material for: Redox and Spin States Series of an Organometallic Heme Analogue Based on a Non-Innocent NHC/N-Donor Hybrid Macrocycle
Source: Inorg Chem. 2026 Jan 20;65(4):2184–202. doi: 10.1021/acs.inorgchem.5c04599 (PMC12869501; doi:10.1021/acs.inorgchem.5c04599)
Supplement: Supplementary file 2 [file ic5c04599_si_002.xyz]

85
2a
  Fe  -0.07548046207369      0.01650477515686     -0.00880979971238
  N   1.85921051542771      0.03274059877842     -0.09193594677462
  N   -2.12251436593810     -0.00249618268977      0.08109613171851
  N   0.10084876131507      0.06442988970411      1.85730354976637
  N   -0.05870819534110     -0.02758577084609     -1.88200397068921
  C   0.01040161711015     -1.91986642559023     -0.02237891808686
  C   -0.02295051368819      1.95386195407437     -0.00007018812971
  C   2.68220691418066      1.09883383792036      0.17068583251590
  C   2.67410091691193     -1.01533484651624     -0.44038695998469
  C   -2.81279684818379     -1.06482302207751      0.59341713382538
  C   -2.87601065424951      1.04406244399130     -0.36952886041508
  C   0.38036686474083      0.17093667396494      2.98051581981769
  C   0.12319657164794     -0.12346168123159     -3.02602866675649
  N   0.99481102108529     -2.77274722335186     -0.45501983849969
  N   -0.98126341887857     -2.74328280383167      0.40934668776998
  N   -1.06732698926846      2.75901330842300     -0.33121198270263
  N   0.98118982366879      2.82395439837128      0.34314219745618
  C   2.34092874359880      2.42033208110513      0.48780603122116
  C   4.06204265310999      0.74305917771388      0.01764188065544
  C   4.05216346237370     -0.63441979159537     -0.42969049140696
  C   2.32614694431342     -2.34392836840586     -0.73119916359319
  C   -2.07342253228679     -2.22366847239369      1.21127594154990
  C   -4.20611385152540     -1.11317253476154      0.64224430800205
  C   -4.26997234949206      1.05803454777901     -0.30835148279645
  C   -2.21804200074128      2.22509303986633     -1.03567662950246
  C   0.76879651233735      0.31983300507738      4.36863107083522
  C   0.38921525887199     -0.27489217549802     -4.44237213474954
  C   0.59305437407215     -4.10388453749810     -0.30417388439395
  C   -0.64972032573746     -4.08427882400942      0.24686161743860
  C   -0.74818759502780      4.10547923091195     -0.19101233920222
  C   0.54040157090930      4.14734583042164      0.24099305596485
  C   3.35934707269373      3.33067890953231      0.77960761338413
  C   5.05983924005065      1.68045715848667      0.28964400226959
  C   5.04010847979278     -1.54968586986710     -0.81192097490086
  C   3.32522624051445     -3.22671079836864     -1.13313983770473
  H   -1.66981772955285     -1.90840950837808      2.18793777072400
  H   -2.78224680733935     -3.03911657762074      1.39331073393345
  H   -4.68913350833750     -2.00243910665974      1.04653458155027
  C   -4.96183369117890     -0.03679327470854      0.19425711698364
  H   -4.80488300540883      1.93583669685396     -0.67018939287701
  H   -1.90192463517046      1.93145492988585     -2.05090006932953
  H   -2.95649478279736      3.02788691397548     -1.13934702883453
  H   0.00406412812618      0.87812469048864      4.92670637936704
  H   1.71878810078136      0.87038721737109      4.42784521117621
  H   0.90455980887741     -0.66339483656577      4.84079449810669
  H   -0.28327389727325     -1.02471275997546     -4.88236060142601
  H   1.42767902390775     -0.60592663584947     -4.58810980754148
  H   0.24956384983824      0.67887238647631     -4.97055635765834
  H   1.22341138458645     -4.93949954980535     -0.57362958594472
  H   -1.31158636958782     -4.89322892154296      0.53124391592201
  H   -1.44979835797899      4.90232844761735     -0.40571550701122
  H   1.17570444401007      4.99455308065165      0.45719917316150
  H   3.09522875567242      4.35020950840909      1.05037373591434
  C   4.72209600784238      2.97777733737556      0.70612922182803
  H   6.10803797511948      1.39882559856852      0.17992086370614
  H   6.08495323932175     -1.24299886383584     -0.81074679787848
  C   4.68570616112322     -2.84660408186653     -1.20082096312217
  H   3.05744118271762     -4.25256014927373     -1.38397069373291
  H   -6.05028023648825     -0.05023762772692      0.23660511691179
  C   5.83591653803258      3.98047617034415      1.04305162649439
  C   5.71636884908302     -3.88150385119631     -1.67259441416552
  C   6.75011865286993      4.16319692419250     -0.18719216555644
  C   5.28398688467451      5.35806035007184      1.44086811648099
  C   6.66651664273983      3.43294698175922      2.22389372206557
  C   7.14285569130374     -3.31197502735267     -1.68216324372712
  C   5.69067102323375     -5.10580761662083     -0.73171914610689
  C   5.36503615490061     -4.33165193533304     -3.10707189623439
  H   7.55728751284800      4.87586630105053      0.03799033493511
  H   6.17894754718133      4.54882177421738     -1.04386311468077
  H   7.21511017551349      3.21575743422878     -0.49134301041436
  H   6.11632439215334      6.03370916006042      1.68163140255281
  H   4.63990163775631      5.29842715942777      2.33076558653870
  H   4.71056365011532      5.82019735507624      0.62348957132850
  H   7.48407193962030      4.12581358391994      2.47214903829734
  H   7.11034580872233      2.45681700165934      1.98549583361196
  H   6.03793841137788      3.30835320593164      3.11762888317558
  H   7.84318948801187     -4.08043542868212     -2.03782217051014
  H   7.46760768899484     -3.00760059549486     -0.67660354539267
  H   7.23061687056888     -2.44502639693719     -2.35282744556700
  H   6.42938676574599     -5.85320854462058     -1.05661679397885
  H   4.70551016713238     -5.59325272140789     -0.72388717583686
  H   5.93019250113559     -4.81008388372570      0.29960926384277
  H   6.09178294047937     -5.07605799225727     -3.46444052696670
  H   5.37969419632746     -3.47714220772133     -3.79896634692273
  H   4.36657976737168     -4.78895497220060     -3.15503780138126

81
2b
  Fe  -0.01859348583020      0.11372113141890      0.00621169204394
  N   1.86676693919111      0.08961221516778     -0.08511243837998
  N   -2.07531778835280      0.13380651932996      0.29428223077810
  C   0.04607656353125      2.02503682471742     -0.11764489171951
  C   0.03541528819754     -1.79337630855535      0.27167579956166
  O   -0.42315067384456     -0.07793209381930     -2.13920228600806
  C   2.73053021489794      1.16880134320131     -0.01569646842800
  C   2.65784350870665     -1.00581199823363     -0.38571449523597
  C   -2.83249362454560      1.06885953979726     -0.34305153969185
  C   -2.74256094596453     -0.89959840095015      0.88451307771332
  N   1.06730500165081      2.92986225762861      0.08219574368457
  N   -1.02320494243832      2.80228451223547     -0.45566268924353
  N   0.96635619693512     -2.71934232446235     -0.14578030130638
  N   -0.91264896933950     -2.54601659474353      0.89301787179837
  S   -1.47614522014677     -0.93550604659191     -2.77228249876795
  C   2.42620421065315      2.52719820966509      0.15248881883826
  C   4.08231448630097      0.77472506547954     -0.23348284289815
  C   2.27409158233256     -2.34598198857654     -0.53534825513833
  C   4.02746104666050     -0.64493877166084     -0.52245260657681
  C   -2.20648042455414      2.22896836456317     -1.07347896314847
  C   -4.22190907108169      0.96264261190052     -0.44598758882882
  C   -1.95489072184857     -1.90941207528683      1.67239542012057
  C   -4.12144470385199     -1.05126056534586      0.80909452398162
  C   0.61508575309924      4.23693561052005     -0.11350039144365
  C   -0.69661337952141      4.15180595079353     -0.46271505501485
  C   0.55038603998200     -4.01638413853714      0.16456297781088
  C   -0.63359251352335     -3.90238456973296      0.82284115216591
  O   -1.88889180272972     -2.08991977330766     -1.97824296342771
  O   -2.53906060759613     -0.14380551862593     -3.39018972858209
  C   -0.52006139342517     -1.68121299555042     -4.20355275046836
  C   3.47375512400680      3.44363759437094      0.23598901268229
  C   5.11679511625420      1.71405118377120     -0.16694819471870
  C   3.23330272955716     -3.27363679951896     -0.93472744332314
  C   4.98018806792993     -1.59908336393031     -0.89748565499337
  H   -1.94994288771286      1.87870259427538     -2.08863217154621
  H   -2.95533228152275      3.02433291462672     -1.16700963755084
  H   -4.76738666569928      1.73029259297767     -0.99363924281174
  C   -4.88546701833190     -0.11357200921014      0.12070380436804
  H   -1.48988242556349     -1.41285387839141      2.54296016128372
  H   -2.63152933186544     -2.68509601746138      2.04799167076432
  H   -4.58589726472287     -1.91724450724161      1.27941260442582
  H   1.25270288685870      5.10292180897918     -0.00631687734658
  H   -1.41152244521832      4.92650819737589     -0.71241163295058
  H   1.13041414825639     -4.89385990777291     -0.08279587105196
  H   -1.29156202879490     -4.65952289243908      1.23110714470153
  F   0.52213233670899     -2.41386297861184     -3.74511836846914
  F   -1.31652253599305     -2.49342050143200     -4.93336048328161
  F   -0.03336755710386     -0.72187869796387     -5.02013341848928
  C   4.82542769448470      3.05683770924328      0.09930127905632
  H   3.24271172779786      4.49783458215416      0.38429465968252
  H   6.14451777025681      1.39144085291319     -0.32659298565793
  C   4.58584610034453     -2.92043504099176     -1.13720315980263
  H   2.93011675511835     -4.30834377241438     -1.08980689611219
  H   6.02119908538946     -1.30166547727925     -1.01489882222940
  H   -5.96638202299231     -0.21965872215834      0.03300688539059
  C   5.91477522210854      4.13145627748512      0.21618995257480
  C   5.56344270917887     -4.00109084611946     -1.61832747419088
  C   5.83877313657016      4.78561255531342      1.61244782622846
  C   5.69958033831714      5.20960124000293     -0.86811863739260
  C   7.32430672628232      3.54732781209718      0.03614546663790
  C   5.11989364278231     -4.49253719613782     -3.01346355449491
  C   5.56181716196481     -5.18873509114155     -0.63221470550864
  C   7.00166997966876     -3.47258585198240     -1.72754616633217
  H   6.60878718031438      5.56556063389495      1.71464103478695
  H   5.99858046132013      4.03693860324320      2.40162437244908
  H   4.86001644871677      5.25360816347288      1.78779537692225
  H   6.48075913290995      5.98198028060542     -0.80032630957748
  H   4.72601063758879      5.70803874725117     -0.75998720381603
  H   5.73962039064413      4.76384004768107     -1.87221117922454
  H   8.07053887676114      4.34831827830782      0.13899211252345
  H   7.45435831337777      3.09687159693984     -0.95844923566163
  H   7.54659871633512      2.78269651839375      0.79434498872002
  H   5.80144532258962     -5.27504490463422     -3.38094413406671
  H   5.12254645686269     -3.66358952228521     -3.73542228005061
  H   4.10390654045341     -4.91057345066439     -2.99103989761205
  H   6.26308916396114     -5.96658298601959     -0.97033125774896
  H   4.56734606076262     -5.64874653733144     -0.55088686163272
  H   5.86551019949156     -4.86206093883796      0.37282382049612
  H   7.66354902808758     -4.27615426973708     -2.08133271311559
  H   7.38294458120835     -3.12776497371701     -0.75520749580636
  H   7.07560234375444     -2.64107572138923     -2.44300149231562

97
3a
  Fe  -0.20435064581441      0.03742989712448      0.01148519666579
  N   1.67495775762566     -0.01432619696863     -0.06201274541863
  N   -2.29131452389089      0.08982010394081      0.09027792753904
  N   -0.13731703014898      0.24256517727540      1.88705578464888
  C   -0.21443724884482     -1.89747745923403      0.15526071149593
  C   -0.11446358732003      1.96988460754760     -0.13647349584948
  N   -0.24578913124180     -0.21535701410512     -1.86557036093710
  C   2.54274724778656      1.04227120255627      0.13632240552237
  C   2.44970415615776     -1.11467408899098     -0.37663599739911
  C   -3.00832127097695     -0.90282958277664      0.68856620692898
  C   -2.99724876713338      1.12327273633178     -0.44842642234381
  C   -0.00693903112404      0.37631060156572      3.03298276921021
  N   0.71785272168553     -2.81032223620327     -0.26947583013064
  N   -1.22332077110173     -2.64825365907098      0.65068334087262
  N   -1.12458882993110      2.77087830451891     -0.54190114456041
  N   0.90077769819067      2.83271062866907      0.19241188576440
  C   -0.09290222528374     -0.48936597767275     -2.98347788046911
  C   2.24027309241699      2.39489559327310      0.36377440328820
  C   3.89731805214912      0.63236945979629     -0.02182439783503
  C   3.83497809567727     -0.77493203538619     -0.40844535698144
  C   2.04650257836717     -2.43782599311310     -0.59538174028137
  C   -2.31837953348470     -2.04628988156413      1.39259209644264
  C   -4.40307222104634     -0.89076609653720      0.74765042947000
  C   -4.39062521236490      1.19097292696448     -0.39444502760274
  C   -2.29829942283614      2.22598449792221     -1.20489019094530
  C   0.13114342794105      0.44263257302429      4.47755740101243
  C   0.26385061383564     -4.11670440014647     -0.04775848618088
  C   -0.95875201532495     -4.01187162226768      0.53476076258142
  C   -0.78010687969162      4.11891652299204     -0.45944931132069
  C   0.49466011757974      4.16046270137194      0.00655411025580
  C   0.20131105160211     -0.90629961192458     -4.34311702565150
  C   3.29445943909351      3.27881778257463      0.58700925849832
  C   4.93487553628786      1.53607133397731      0.17492277581579
  C   4.77631490696112     -1.72126730232457     -0.78045387780823
  C   3.00783144817158     -3.37149403145332     -0.99822617265336
  H   -1.92940727093793     -1.69296790442797      2.36119243881435
  H   -3.05653423454831     -2.82741223450465      1.60240984451246
  H   -4.92145661884109     -1.72056000245094      1.22700788552180
  C   -5.11605443977960      0.17047090008864      0.20569711140103
  H   -4.89786558178957      2.04994384410676     -0.83247831462894
  H   -1.99590607998744      1.84788464552668     -2.19507540532825
  H   -3.00643255911353      3.04484073986349     -1.36919105505802
  H   -0.38704326872176      1.34445096190339      4.83924849280322
  H   1.20204391134653      0.57433854914502      4.70477615088700
  C   -0.41627048146221     -0.83229304868620      5.16445418828658
  H   0.84546548165179     -4.99357467160251     -0.29618527378372
  H   -1.64905058638412     -4.77554466127515      0.87242327497327
  H   -1.45828126925771      4.91731317061250     -0.73590337354185
  H   1.13825185682498      5.00754595588412      0.19838099433355
  H   0.25159665546684     -0.01246450428120     -4.98587239643189
  H   -0.63731873076125     -1.52115364077400     -4.70607090792906
  C   1.53603939707558     -1.69420920707151     -4.40035511081491
  H   3.07835546748466      4.32594561633551      0.79054571591267
  C   4.64468457061670      2.87105070290322      0.52287656507323
  H   5.96812011125534      1.21406152887127      0.06167086843810
  H   5.83276567973024     -1.45655866009335     -0.81995264728222
  C   4.36568820955578     -3.03229587986451     -1.12319486460453
  H   2.70223424811844     -4.39469524212953     -1.20237881348431
  H   -6.20440193132903      0.20112048531506      0.24967176472945
  H   -0.29719763384624     -0.68754770014639      6.24741072527847
  H   -1.49883541972080     -0.89938994197218      4.97714948274261
  C   0.29415069213288     -2.10747150045011      4.71547862336770
  H   1.45913895523458     -2.56721093295149     -3.73509837445926
  H   1.63128073775665     -2.08015428862581     -5.42524536950596
  C   2.74813302041062     -0.84448919851084     -4.03064133018012
  C   5.74266834340398      3.90112428532893      0.79572749621892
  C   5.40949409989624     -4.04581512504160     -1.59382247548464
  H   -0.12168610173968     -2.98461936377689      5.22749447020578
  H   1.36882614038019     -2.06752254328683      4.94363458497992
  H   0.19177955392323     -2.27093268238511      3.63091033023467
  H   3.66658069705450     -1.44331958711475     -4.07483356872076
  H   2.66647143749135     -0.44670922648781     -3.00898739603901
  H   2.86821739954684      0.00340418776958     -4.72010202210273
  C   5.56492830464728      4.44980063721672      2.22995040524205
  C   7.14879146004923      3.29476226623764      0.67483418674212
  C   5.61763669509578      5.05945789590443     -0.22044959936081
  C   6.47441243474485     -4.22563570446415     -0.48758739696408
  C   6.08326224614234     -3.49977213948363     -2.87355916914850
  C   4.79741850984713     -5.41772769410080     -1.91201054081630
  H   6.34736431527886      5.19067933081627      2.44466984919181
  H   5.64361677529903      3.64414712661184      2.97348974624593
  H   4.59286454099430      4.94490996069204      2.36310483222635
  H   7.89801598121864      4.06619909012214      0.89544566837673
  H   7.35134894669268      2.92347508943337     -0.34014647847334
  H   7.30410516991921      2.47300417860914      1.38879447962099
  H   6.40887396545811      5.79992475417124     -0.03941677984549
  H   4.65345026676532      5.58000622340919     -0.13654104476820
  H   5.72099600146112      4.69360406678865     -1.25161197316025
  H   6.01933907588081     -4.59735776932375      0.44112127474421
  H   6.99633757846285     -3.28622193206129     -0.26104796508154
  H   7.22897963547355     -4.95402068209074     -0.81501599338037
  H   6.85121540810307     -4.20469104172336     -3.22102589304066
  H   6.57314987987192     -2.53233993779668     -2.69874171436307
  H   5.34950762502438     -3.37169182819898     -3.68243790485116
  H   5.58600820587977     -6.09617937778791     -2.26254573168934
  H   4.04134870134466     -5.35741954986602     -2.70904482484758
  H   4.34187422423849     -5.88147625054474     -1.02451174357807

89
3b
  Fe  -0.00234279820035     -0.00614315797401      0.00236294449207
  N   1.86925388916189     -0.00625893994433     -0.19174468021133
  N   -2.11935011062406     -0.00629035529573      0.22968596641376
  C   0.02806914516187      1.93865396969812     -0.19818426269590
  C   0.06915654926928     -1.95074225478842      0.19841251668406
  O   0.05892135116521      0.21652470394410      2.18974303387398
  O   -0.41014358904340     -0.22160469149101     -2.14969278018038
  C   2.71749096568742      1.07974501214727     -0.06964437131000
  C   2.67286759772384     -1.09240544386143     -0.48790267652590
  C   -2.87512991001884      1.01548143959817     -0.24452347573104
  C   -2.75717451222182     -1.02820563920627      0.85343027520070
  N   1.03578188349767      2.82627482033823      0.05925805400511
  N   -1.03621847672977      2.69878230288861     -0.52608642043802
  N   1.00248429935432     -2.83914610360424     -0.25885287087500
  N   -0.89871267399432     -2.70984316452559      0.75158034866674
  S   -0.85740386759911      1.03339479366662      3.05725065706504
  S   -1.48914252188170     -1.05037957914884     -2.78938303461192
  C   2.39574341018034      2.42538604204192      0.15354424900933
  C   4.07531576052416      0.70096649946295     -0.26026038782502
  C   2.31051429638533     -2.43733472456407     -0.64185288942595
  C   4.04075261330851     -0.71453875947527     -0.58581027621499
  C   -2.26181579424691      2.12544934713514     -1.05922902823348
  C   -4.26141135965030      1.04426827642945     -0.09921045389217
  C   -1.98480964727980     -2.13284751107676      1.52769367355686
  C   -4.14324654763246     -1.05953839037360      1.00145235313507
  C   0.56894912607512      4.13163289986405     -0.06127859904761
  C   -0.73966796291537      4.04615380099552     -0.43609385407243
  C   0.57639695322568     -4.14405071149295     -0.03124644189134
  C   -0.62340208466179     -4.05735996751342      0.61171191610628
  O   -1.35562570233461      2.25165974191248      2.42676702942515
  O   -1.82261777013808      0.21186716781956      3.78246341109796
  C   0.35678115977583      1.64400180003350      4.35082449746196
  O   -1.76970848505184     -2.30552831741214     -2.09985061088888
  O   -2.63454628088188     -0.25109944335264     -3.21667337892024
  C   -0.62381516870655     -1.56828907253030     -4.37173463210515
  C   3.43202020010545      3.34184801877837      0.31351822637013
  C   5.09961125350062      1.64148111134892     -0.11911349196299
  C   3.28790444077973     -3.35262397822124     -1.02393732640918
  C   5.01118049014470     -1.65480946287192     -0.94407855258400
  H   -2.05840724003997      1.72295352145436     -2.06588113068304
  H   -2.99259564516872      2.93523148011092     -1.15405162681835
  H   -4.81846371759458      1.89391269386959     -0.49110400656532
  C   -4.91335234495851     -0.00851443377037      0.52569856338365
  H   -1.57346625989909     -1.72342453559287      2.46607073342544
  H   -2.67857794117861     -2.94124198409911      1.78056225392262
  H   -4.60429213819903     -1.90962104508300      1.50206637907392
  H   1.19107488438417      4.99871721338386      0.10763644560348
  H   -1.46860060475629      4.82081989007339     -0.63826346189936
  H   1.15308674153526     -5.01123562055600     -0.31920419669305
  H   -1.28902970757549     -4.83158613488440      0.97204736755368
  F   1.32021291792916      2.39745364170696      3.77025306701102
  F   -0.27787498445365      2.40211828188862      5.26896620589152
  F   0.95162104469947      0.61279468341462      4.98569457667808
  F   0.49181832424919     -2.27870675399801     -4.08692558240003
  F   -1.43861659780179     -2.34092581110332     -5.12002960872245
  F   -0.26614950220855     -0.49203496841051     -5.10323943964097
  C   4.78925083750416      2.96912901260150      0.20209305818466
  H   3.18861499710171      4.38416225474575      0.51369526610407
  H   6.13501088932089      1.33278805923012     -0.25315274024654
  C   4.63823289011509     -2.98050929189198     -1.20113983161425
  H   3.00508919103147     -4.39321045632747     -1.17590275227780
  H   6.05222547969456     -1.34783943779728     -1.02992241087174
  H   -5.99717543520751     -0.00959981436977      0.63989586512161
  C   5.86601774009358      4.04120097076338      0.41286028338142
  C   5.64086163926746     -4.04580310457726     -1.66313439494084
  C   5.73079480643470      4.62424412503547      1.83610678958245
  C   5.68113630765332      5.16866536341814     -0.62578269697015
  C   7.28470438682859      3.47262596187286      0.25812545666029
  C   5.23232578469366     -4.53855593548334     -3.06860026629096
  C   5.63367906507410     -5.23566518337692     -0.67954274215330
  C   7.07322835459689     -3.49619581963535     -1.73995161311164
  H   6.49451120108405      5.39800719793454      2.00612334162094
  H   5.85966460609652      3.83828586738298      2.59364662979561
  H   4.74550434690831      5.08348379948405      1.99584796308195
  H   6.45312164862004      5.94148579565947     -0.49291293805783
  H   4.70109638249827      5.65659002702902     -0.52845414584927
  H   5.76056337050676      4.77353390445395     -1.64863424762607
  H   8.02066592460960      4.27083931116479      0.42978652085069
  H   7.45703320007879      3.07311941407526     -0.75181891996356
  H   7.48314550178923      2.67352957071488      0.98685547271957
  H   5.93344110943741     -5.30892593434701     -3.42364613179474
  H   5.23682067055739     -3.70807002111131     -3.78873725327238
  H   4.22328597139666     -4.97379141094865     -3.06743748999927
  H   6.35644280013857     -5.99961042387072     -1.00264754445652
  H   4.64625931284511     -5.71449303382737     -0.62491570795354
  H   5.90683716698514     -4.90778873707318      0.33364599844425
  H   7.75327298039064     -4.28943362450483     -2.08138641959721
  H   7.42958378226076     -3.14995637998853     -0.75874297860190
  H   7.15158189841679     -2.66206504421866     -2.45188696053009

85
4a
  Fe  -0.05419049177899     -0.04272993206376      0.02581863207417
  N   -1.91399424634729     -0.04957018500262      0.11354475699821
  N   2.05964890322527     -0.03384841141382     -0.07005435141347
  N   -0.07287860860716      0.12826600596783     -1.86733786186459
  N   0.10068689073184     -0.20765199495928      1.91353786564889
  N   -1.01769934418980     -2.86469671794547      0.43770965491700
  N   0.92426839121720     -2.77627317646547     -0.48720893103173
  N   0.94622615542404      2.70063407786089      0.44366640446274
  N   -1.07380088721442      2.77222594258183     -0.29608567532442
  C   -0.06802570645060     -1.98617935532854     -0.04580855443980
  C   -0.07879139347760      1.90315157347300      0.09788163697347
  C   -2.75034363545097      1.01642481814249     -0.14638813617000
  C   -2.71157937943839     -1.12386510578886      0.45590327358260
  C   2.75337027945900     -1.07683338716897     -0.60914674089344
  C   2.79133620005013      1.01483452623315      0.40408394498306
  C   -0.11599916750200      0.28464349525747     -3.01634455851695
  C   0.16590282534677     -0.35635436087985      3.06252210206006
  C   -2.40918307987296      2.35545365625508     -0.44312923073150
  C   -4.11917953491686      0.64200060526869      0.00321970559953
  C   -4.09259896662159     -0.75937698967039      0.44238045457277
  C   -2.33305874336684     -2.45783028923121      0.70919344410355
  C   2.04843232099306     -2.24857906792776     -1.24706288381983
  C   4.14802873443654     -1.09885840522014     -0.67269768677108
  C   4.18593004768366      1.04685467618051      0.34178010637835
  C   2.13770076847894      2.18279835819882      1.10060688159518
  C   -0.16668974502348      0.47611707266862     -4.44955491906362
  C   -0.57384554617499     -4.19079430852266      0.30637193636882
  C   0.64727335568567     -4.13082320905786     -0.27774481644031
  C   0.64115247535453      4.05200000214320      0.25979710786563
  C   -0.63017734000324      4.10110354443359     -0.20764135702712
  C   0.25309707686942     -0.53002257349747      4.49627164254506
  C   -3.44206608001203      3.24428849846145     -0.73513982802534
  C   -5.12883741180692      1.54185904738084     -0.25852568688127
  C   -5.05998551691119     -1.66812725583628      0.79572649215705
  C   -3.32793287940911     -3.36542149335739      1.09754442079059
  C   4.88677245825852     -0.02344146020533     -0.19774660699704
  C   -4.80046716432692      2.86690165744189     -0.67637304411905
  C   -4.67970397535774     -3.00045613619793      1.17338299927958
  C   -5.87280551226096      3.88642491386112     -1.01274544417937
  C   -5.75346129087891     -3.97331278363485      1.61167108430231
  C   -5.61745704296116      4.42619967103406     -2.44481877495608
  C   -7.29047409637282      3.30002189072988     -0.94614755805003
  C   -5.76606912503680      5.06124085950217      0.00023984644048
  C   -6.78857184757839     -4.12316669160699      0.46278972228557
  C   -6.46151643398204     -3.37303085614964      2.85839043227506
  C   -5.19783149490441     -5.35756956415384      1.96926472745972
  H   1.68649375839742     -1.96322492830046     -2.24754677924349
  H   2.77042643554673     -3.05961503995919     -1.38621147305227
  H   4.64783578724958     -1.96608681371725     -1.10337635675310
  H   4.71605858526440      1.91818886643432      0.72536669531196
  H   1.86865947494922      1.89649939182318      2.12970767140450
  H   2.86298037112562      2.99948651683091      1.17315218560550
  H   0.28612060108024      1.44098450293103     -4.71964968670175
  H   -1.21196132951606      0.46412263185280     -4.79095520793129
  H   -1.15647864601407     -5.04805905649534      0.61506619706644
  H   1.33218052050039     -4.92092738814783     -0.56419330094710
  H   1.34359642228450      4.84776140551204      0.48040740846998
  H   -1.24548881043456      4.95366112454143     -0.46073035807831
  H   -0.29058956193168      0.27585707188292      5.01008602630807
  H   1.30562838451845     -0.50879431507962      4.81466849840506
  H   -3.20507012902673      4.27432724343486     -0.99184801997216
  H   -6.17347903902276      1.25577768667662     -0.15445786330005
  H   -6.11359072294749     -1.39219729053580      0.79436107614419
  H   -3.05609447983030     -4.39231881601951      1.32671462988673
  H   5.97566758373619     -0.01947080933354     -0.24684227514813
  H   -6.39045159791121      5.16748782795618     -2.68680997880196
  H   -5.67155973542926      3.61966590043129     -3.18870177404566
  H   -4.64283600384113      4.92418051334547     -2.53772582680919
  H   -8.01501882370609      4.07684710411375     -1.21996758945847
  H   -7.55259774991029      2.96060453859377      0.06622690736349
  H   -7.42682058574474      2.46688690936849     -1.65075201398250
  H   -6.54552575060639      5.79833689872406     -0.23426413574782
  H   -4.79560459740432      5.57208659143921     -0.05826300307226
  H   -5.91940393882242      4.71469012333999      1.03107479603631
  H   -6.31838957289226     -4.52420443126054     -0.44507549394021
  H   -7.28287072334943     -3.17516197321141      0.21259387198472
  H   -7.56863363114863     -4.82521815137193      0.78646501285290
  H   -7.26163633965060     -4.05744276543906      3.17113116687562
  H   -6.92185716740238     -2.39784181870767      2.65111227907017
  H   -5.75984666136852     -3.25713315907827      3.69551430101906
  H   -6.01912911800911     -6.00357085443518      2.30331318827835
  H   -4.46974404194664     -5.31143237576878      2.79250718094729
  H   -4.73288841140579     -5.85213211389978      1.10353725672646
  H   -0.18148451628671     -1.49696094022372      4.78775854048397
  H   0.37868100092901     -0.32912676403757     -4.96271870025848

89
4b
  Fe  0.01309111546766     -0.02279135081373     -0.16543190155396
  N   1.86004469329158     -0.01247922422827     -0.24639420268896
  N   -2.25832029352676     -0.00957730516684      0.18798205111890
  C   -0.01082002034525      1.93034923470423     -0.25292213663396
  C   0.03647971922401     -1.94905775683598      0.16838660848279
  O   0.19520386445505      0.16413476001112      2.08717078958310
  O   -0.21129769769132     -0.25908926004321     -2.04809275017308
  C   2.69443816195478      1.08618171300498     -0.13722919060662
  C   2.66105993179995     -1.10568336212144     -0.53695879970952
  C   -2.99003663550390      1.05487406446976     -0.20760908392111
  C   -2.86438116728621     -1.03194753983424      0.82756412615158
  N   0.99370300324604      2.81583069056294      0.04769877362312
  N   -1.09664476703881      2.69494414061082     -0.49758093516966
  N   0.98361985833751     -2.84753548213597     -0.25357632451908
  N   -0.94987258889763     -2.69534028768145      0.70917473027826
  S   -0.73372710073702      0.97934577276844      2.97359329426953
  S   -1.31723429698417     -1.03702356255931     -2.82156746600893
  C   2.35379985049049      2.42611486767273      0.10509483693441
  C   4.05106562302158      0.70877971995413     -0.32989379489174
  C   2.28994285082021     -2.45387308133942     -0.64639643480434
  C   4.02384474868213     -0.72032953651491     -0.64044560475691
  C   -2.35345839534957      2.16014343094398     -1.01586209493848
  C   -4.36274168464314      1.12221489689039      0.02447645968232
  C   -2.06703040809654     -2.14157153858221      1.46763537925972
  C   -4.24217856820165     -1.02989260547052      1.05439172640231
  C   0.50258760370590      4.11667393073947      0.04098021493139
  C   -0.81423290123184      4.03485290100939     -0.30523525039481
  C   0.55273979232319     -4.14728140261054     -0.00589165730419
  C   -0.66269668607517     -4.04559047379263      0.60328917670680
  O   -1.24279626095716      2.19253355917304      2.34756175727266
  O   -1.67822265350032      0.13352510245499      3.69071033346325
  C   0.51643082515481      1.57440593905165      4.24650918898442
  O   -1.69916841040977     -2.27545813512477     -2.17162321849116
  O   -2.33970943209526     -0.12862194324476     -3.30322373443703
  C   -0.26073863645365     -1.51609072449869     -4.30658961610049
  C   3.38852793264486      3.34661469263713      0.27026954654044
  C   5.06495797880127      1.64677673712715     -0.17878357936359
  C   3.27092202453772     -3.37585441938223     -1.00683974361838
  C   4.99285551218251     -1.66206429108287     -0.96814651608255
  H   -2.17396836680218      1.77606621465223     -2.03345475915595
  H   -3.05774237559398      2.99466538014621     -1.08959064865219
  H   -4.91956539766874      2.00147335920113     -0.29624029986157
  C   -5.00308624956472      0.06040706342621      0.65342838789707
  H   -1.67544925188666     -1.74151048542257      2.41994994532270
  H   -2.74370729821934     -2.97002642216874      1.70061239188967
  H   -4.70310968810559     -1.87652095107424      1.56122631527357
  H   1.11093164387469      4.98204879697712      0.26223519849984
  H   -1.55796082048963      4.81236289041485     -0.42874175954973
  H   1.13490576637206     -5.02247915060962     -0.25723377663932
  H   -1.33148797159441     -4.81418801383176      0.97052770678907
  F   1.46450720135430      2.32065057805665      3.63383045773457
  F   -0.10269111659422      2.33035180160799      5.16528259773316
  F   1.11127481064672      0.53546988297754      4.85454352108825
  F   0.76770943565580     -2.28501848994043     -3.89923569877680
  F   -1.02057621401806     -2.21096380399842     -5.16188964804508
  F   0.21873726076018     -0.42268111160746     -4.91423712600049
  C   4.74356845542685      2.97990522761466      0.15390832855338
  H   3.14575550963522      4.38603981936168      0.48125054142415
  H   6.10429408505682      1.35070862580984     -0.30576194510319
  C   4.61788798315723     -3.00202711806276     -1.19479477994894
  H   2.99705803061777     -4.42184510625365     -1.13029702687106
  H   6.03584423599374     -1.36428700432343     -1.05444289123557
  H   -6.07741023565617      0.08601313294215      0.83436248468639
  C   5.81806218151947      4.04810830123108      0.37120911789925
  C   5.62576192069941     -4.06830175811941     -1.63114118002103
  C   5.66959191577259      4.62555536456022      1.79703020462199
  C   5.62796209848424      5.17613094353417     -0.66797024676770
  C   7.23790674155247      3.48130673699424      0.22089855186616
  C   5.22134939500683     -4.57265716753913     -3.03569560993583
  C   5.60448146143977     -5.24730672755846     -0.63313599848103
  C   7.05821641944662     -3.51815005722181     -1.70132829326419
  H   6.43502951218274      5.39537557805154      1.96883379055829
  H   5.79482936081011      3.84037994094168      2.55560709720943
  H   4.68711331030276      5.09208297803990      1.95223939802817
  H   6.40070125148837      5.94544979105360     -0.52971381664213
  H   4.64990237288516      5.66729960281056     -0.56845043422427
  H   5.71095154512522      4.78676267313075     -1.69244610135043
  H   7.96899162563395      4.28095756696780      0.39947533017972
  H   7.42033518374919      3.08990287808382     -0.79039963352509
  H   7.43886153388812      2.68288086819789      0.94971486997722
  H   5.92779767229775     -5.34380122470343     -3.37420007565345
  H   5.23184418836777     -3.75180371736788     -3.76643668876384
  H   4.21496773842457     -5.01401119489840     -3.03647258758751
  H   6.33833062900592     -6.00556278718874     -0.93983980611901
  H   4.62223008644098     -5.73777640994598     -0.59327049000053
  H   5.86108586376221     -4.91170785899082      0.38149036081305
  H   7.73946369665063     -4.31677424549352     -2.02376640229097
  H   7.40852499663903     -3.16090409651193     -0.72196579114568
  H   7.14810753994979     -2.69777478467532     -2.42775438494894
